# Supplementary material for: Combined Effects of Nutrients × Water × Light on Metabolite Composition in Tomato Fruits (Solanum Lycopersicum L.)
Source: Plants (Basel). 2021 Jul 14;10(7):1437. doi: 10.3390/plants10071437 (PMC8309447; doi:10.3390/plants10071437)
Supplement: Supplementary file 1 [file plants-10-01437-s001.zip]

Archive with 1 entries (1 files):
- plants-1268208-sup.pdf
